# Supplementary material for: Chemically-induced cellular stress signals are transmitted to alternative splicing via UsnRNA levels to alter gene expression in Arabidopsis thaliana
Source: Plant Mol Biol. 2025 Mar 16;115(2):46. doi: 10.1007/s11103-025-01575-9 (PMC11911268; doi:10.1007/s11103-025-01575-9)
Supplement: Supplementary file 2 — Supplementary file2 (XLSX 25 KB) [file 11103_2025_1575_MOESM2_ESM.xlsx]

## Sheet: Table S1
Table S1. Chemicals used in this study as inducers of cellular stress.
Chemical	Known Effects	Concentration	References
Sodium nitroprusside	Source of bioavailable NO, Affects Auxin response and reduces Auxin transport	10 µM	Bethke et al. 2006, Simaei et al. 2012, Fernández-Marcos et al. 2011
GSNO (S-Nitrosoglutathione)	Source of bioavailable NO, Affects Auxin response and reduces Auxin transport	5 µM	Zhan et al. 2018, Fernández-Marcos et al. 2011
cPTIO	NO scavenger; Inhibit cell death induced by protoporphyrin IX	500 µM	Fernández-Marcos et al. 2011, Yao and Greenberg 2005
DTT (Dithiothreitol)	Endoplasmic reticulum stress; Disturbs photosynthetic electron flow	2 mM	Je et al. 2022, Ferroni et al. 2021
Sodium orthovanadate (V)	Type V ATPase inhibitor; Induces stomatal closure	100 µM	Cousson et al. 1995, Xia et al. 2022
Sodium butyrate	Histone deacetylase inhibitor, Induction of apoptosis; Cytosolic acidifying reagent	1 mM	Bond et al. 2009; Islam et al. 2010
8-Br-cAMP	Cell-permeable cAMP derivative; Causes accumulation of salicylic acid	10 µM	Jiang et al. 2005
Potassium nitrate	ATPase inhibitor; Alters ROS and antioxidant levels	250 µM	DuPont and Morrissey 1992, Wu et al. 2022
EDTA(ethylenediaminetetraacetic acid)	Chelator; Alters the organization of the actin cytoskeleton	1 mM	Rodríguez-Serrano et al. 2018
Streptomycin	Eubacterial ribosome inhibitor; Inhibits plastid translation; Possible mechanosensitive Ca2+ channel inhibitor	167 mg/L	Nakata et al. 2018, Tsugama et al. 2018
Chlorpromazine, Hydrochloride	NOS inhibitor; Affects calmodulin-mediated signaling pathways	50 µM	Liu et al. 2005
L-NAME (NG-Nitro-L-arginine methyl ester hydrochloride)	NO synthase inhibitor; Attenuates salt and drought stress response through the NOS inhibition	10 mM	Shi et al. 2012
DCMU (3-[3,4-dichlorophenyl]-1, 1-dimethylurea)	Electron transfer reaction inhibitor; Induces chlorosis and inhibits excess light induced stomata closure.	10 µM	Mühlenbock et al. 2008
DCCD (N,N-Dicyclohexylcarbodiimide)	ATPase inhibitor	5 µM	DuPont and Morrissey 1992
o-phenanthroline	Chelator; Metalloprotease inhibitor	2 mM	Shu et al. 2020
5-flurouracil(5-FU)	DNA and RNA synthesis inhibitor; Thymidilate synthase inhibitor; Growth inhibition and triacylglycerol accumulation	45 µM	Islam et al. 2007, Meï et al. 2017
ODQ (1H-[1,2,4]Oxadiazolo[4,3-a]quinoxalin-1-one)	Guanylate cyclase inhibitor; Enhances auxin response through preventng degradation of Aux/IAA protein.	40 µM	Kong et al. 2023, Nan et al. 2014
Trimethoprim	Folate synthesis inhibitor; Inhibits dihydrofolate reductase	50 µM	Navarrete et al. 2013
Cdk4/6 Inhibitor Ⅳ	CDK inhibitor	10 µM	Soni et al. 2001
Ku55933(IATM)	ATM(Ataxia Telangiectasia Mutated) inhibitor; Inhibits the formation of γH2AX foci induced by DNA stress	10 µM	Amiard et al. 2010, Horvath et al. 2017
Tunicamycin	Membrane traffic and glycosylation inhibitor; Induces autophagy through endoplasmic reticulum stress	5 µg/mL	Liu et al. 2012
5-Aza-2-deoxycytidine	Promote demethylation of DNA	20 mg/L	Gong et al. 2002
Caffeic Acid	GST inhibitor; Acts as an anti-bacterial chemical; Promotes accumulation of lignin and hydroxyproline	100 µM	Li et al. 2021
Glyphosate	Shikimate pathway inhibitor; Reduces aromatic amino acid synthesis; Induce oxidative stress	50 µM	Freitas-Silva et al. 2017
Trichostatin A	HDAC inhibitor; Alters celluar pattern of root epidermis	0.5 µM	Xu et al. 2005
Hydroxyurea	DNA replication inhibitor; Increase the level of hydroxy peroxygen through the inhibition catalase	1 mM	Juul et al. 2014, Yi et al. 2014
Zeocin	DNA double strand break inducer; Induce cell expansion in the smaller dividing cell	10 µM	Adachi et al. 2011
MG132	Proteosome inhibitor; Inhibibits cell cycle at G2	50 µM	Yanagawa et al. 2002
PladienolideB	Splicing inhibitor targets SF3B in U2 snRNP; Enhanced the activity of SnRK2.6	0.1 mM	Punkkinen et al. 2021, Ling et al. 2017, AlShareef et al. 2017
Herboxidiene	Splicing inhibitor targets SF3B in U2 snRNP; Activates trancriptions from stress/ABA responsive promoters such as RD29A and MAPKKK18	0.1 mM	AlShareef et al. 2017
Oryzalin	Microtubule formation inhibitor; Induce polyploidy	2 µM	Baskin et al. 1994, Allum et al. 2007
References shown only in this table
Adachi, S., Minamisawa, K., Okushima, Y., Inagaki, S., Yoshiyama, K., Kondou, Y., Kaminuma, E., Kawashima, M., Toyoda, T., Matsui, M., Kurihara, D., Matsunaga, S., Umeda, M., (2011). Programmed induction of endoreduplication by DNA double-strand breaks in Arabidopsis. Proc. Natl. Acad. Sci. 108, 10004–10009.
Allum, J.F., Bringloe, D.H., Roberts, A.V., (2007). Chromosome doubling in a Rosa rugosa Thunb. hybrid by exposure of in vitro nodes to oryzalin: the effects of node length, oryzalin concentration and exposure time. Plant Cell Rep. 26, 1977–1984.
Amiard, S., Charbonnel, C., Allain, E., Depeiges, A., White, C.I., Gallego, M.E., (2010). Distinct Roles of the ATR Kinase and the Mre11-Rad50-Nbs1 Complex in the Maintenance of Chromosomal Stability in Arabidopsis. Plant Cell 22, 3020–3033.
Baskin, T.I., Wilson, J.E., Cork, A., Williamson, R.E., (1994). Morphology and Microtubule Organization in Arabidopsis Roots Exposed to Oryzalin or Taxol. Plant Cell Physiol. 35, 935–942.
Bethke, P.C., Libourel, I.G.L., Reinöhl, V., Jones, R.L., (2006). Sodium nitroprusside, cyanide, nitrite, and nitrate break Arabidopsis seed dormancy in a nitric oxide-dependent manner. Planta 223, 805–812.
Bond, D.M., Dennis, E.S., Pogson, B.J., Finnegan, E.J., (2009). Histone Acetylation, VERNALIZATION INSENSITIVE 3, FLOWERING LOCUS C, and the Vernalization Response. Mol. Plant 2, 724–737.
Book, A.J., Smalle, J., Lee, K.-H., Yang, P., Walker, J.M., Casper, S., Holmes, J.H., Russo, L.A., Buzzinotti, Z.W., Jenik, P.D., Vierstra, R.D., (2009). The RPN5 Subunit of the 26s Proteasome Is Essential for Gametogenesis, Sporophyte Development, and Complex Assembly in Arabidopsis. Plant Cell 21, 460–478.
Cousson, A., Cotelle, V., Vavasseur, A., (1995). Induction of Stomatal Closure by Vanadate or a Light/Dark Transition Involves Ca2+-Calmodulin-Dependent Protein Phosphorylations. Plant Physiol. 109, 491–497.
DuPont, F.M., Morrissey, P.J., (1992). Subunit composition and Ca2+-ATPase activity of the vacuolar ATPase from barley roots. Arch. Biochem. Biophys. 294, 341–346.
Fernández-Marcos, M., Sanz, L., Lewis, D.R., Muday, G.K., Lorenzo, O., (2011). Nitric oxide causes root apical meristem defects and growth inhibition while reducing PIN-FORMED 1 (PIN1)-dependent acropetal auxin transport. Proc. Natl. Acad. Sci. 108, 18506–18511.
Ferroni, L., Colpo, A., Baldisserotto, C., Pancaldi, S., (2021). In an ancient vascular plant the intermediate relaxing component of NPQ depends on a reduced stroma: Evidence from dithiothreitol treatment. J. Photochem. Photobiol. B: Biol. 215, 112114.
Freitas-Silva, L. de, Rodríguez-Ruiz, M., Houmani, H., Silva, L.C. da, Palma, J.M., Corpas, F.J., (2017). Glyphosate-induced oxidative stress in Arabidopsis thaliana affecting peroxisomal metabolism and triggers activity in the oxidative phase of the pentose phosphate pathway (OxPPP) involved in NADPH generation. J. Plant Physiol. 218, 196–205.
Gong, Z., Morales-Ruiz, T., Ariza, R.R., Roldán-Arjona, T., David, L., Zhu, J.-K., (2002). ROS1, a Repressor of Transcriptional Gene Silencing in Arabidopsis, Encodes a DNA Glycosylase/Lyase. Cell 111, 803–814.
Horvath, B.M., Kourova, H., Nagy, S., Nemeth, E., Magyar, Z., Papdi, C., Ahmad, Z., Sanchez-Perez, G.F., Perilli, S., Blilou, I., Pettkó-Szandtner, A., Darula, Z., Meszaros, T., Binarova, P., Bogre, L., Scheres, B., (2017). Arabidopsis RETINOBLASTOMA RELATED directly regulates DNA damage responses through functions beyond cell cycle control. EMBO J. 36, 1261–1278.
Islam, M.M., Hossain, M.A., Jannat, R., Munemasa, S., Nakamura, Y., Mori, I.C., Murata, Y., (2010). Cytosolic Alkalization and Cytosolic Calcium Oscillation in Arabidopsis Guard Cells Response to ABA and MeJA. Plant Cell Physiol. 51, 1721–1730.
Islam, M.R., Kim, H., Kang, S.-W., Kim, J.-S., Jeong, Y.-M., Hwang, H.-J., Lee, S.-Y., Woo, J.-C., Kim, S.-G., (2007). Functional characterization of a gene encoding a dual domain for uridine kinase and uracil phosphoribosyltransferase in Arabidopsis thaliana. Plant Mol. Biol. 63, 465–477.
Je, S., Lee, Y., Yamaoka, Y., (2022). Effect of Common ER Stress–Inducing Drugs on the Growth and Lipid Phenotypes of Chlamydomonas and Arabidopsis. Plant Cell Physiol. 64, 392–404.
Jiang, J., Fan, L.W., Wu, W.H., (2005). Evidences for involvement of endogenous cAMP in Arabidopsis defense responses to Verticillium toxins. Cell Res. 15, 585–592.
Juul, T., Malolepszy, A., Dybkær, K., Kidmose, R., Rasmussen, J.T., Andersen, G.R., Johnsen, H.E., Jørgensen, J.-E., Andersen, S.U., (2010). The in Vivo Toxicity of Hydroxyurea Depends on Its Direct Target Catalase*. J. Biol. Chem. 285, 21411–21415.
Kong, L., Wang, Y., Li, M., Cai, C., Li, L., Wang, R., Shen, W., (2023). A methane–cGMP module positively influences adventitious rooting. Plant Cell Rep. 42, 1163–1177.
Li, S., Pi, J., Zhu, H., Yang, L., Zhang, X., Ding, W., (2021). Caffeic Acid in Tobacco Root Exudate Defends Tobacco Plants From Infection by Ralstonia solanacearum. Front. Plant Sci. 12, 690586.
Liu, H., Sun, D., Zhou, R. (2005). Ca2+ and AtCaM3 are involved in the expression of heat shock protein gene in Arabidopsis. Plant, Cell Environ. 28, 1276–1284.
Liu, Y., Burgos, J.S., Deng, Y., Srivastava, R., Howell, S.H., Bassham, D.C., (2012). Degradation of the Endoplasmic Reticulum by Autophagy during Endoplasmic Reticulum Stress in Arabidopsis. Plant Cell 24, 4635–4651.
Meï, C.E., Cussac, M., Haslam, R.P., Beaudoin, F., Wong, Y.-S., Maréchal, E., Rébeillé, F., (2017). C1 Metabolism Inhibition and Nitrogen Deprivation Trigger Triacylglycerol Accumulation in Arabidopsis thaliana Cell Cultures and Highlight a Role of NPC in Phosphatidylcholine-to-Triacylglycerol Pathway. Front. Plant Sci. 7, 2014.
Mühlenbock, P., Szechyńska-Hebda, M., Płaszczyca, M., Baudo, M., Mateo, A., Mullineaux, P.M., Parker, J.E., Karpińska, B., Karpiński, S., (2008). Chloroplast Signaling and LESION SIMULATING DISEASE1 Regulate Crosstalk between Light Acclimation and Immunity in Arabidopsis. Plant Cell 20, 2339–2356.
Nan, W., Wang, X., Yang, L., Hu, Y., Wei, Y., Liang, X., Mao, L., Bi, Y., (2014). Cyclic GMP is involved in auxin signalling during Arabidopsis root growth and development. J. Exp. Bot. 65, 1571–1583.
Nakata, M.T., Sato, M., Wakazaki, M., Sato, N., Kojima, K., Sekine, A., Nakamura, S., Shikanai, T., Toyooka, K., Tsukaya, H., Horiguchi, G., (2018). Plastid translation is essential for lateral root stem cell patterning in Arabidopsis thaliana. Biol. Open 7, bio028175.
Navarrete, O., Daele, J.V., Stove, C., Lambert, W., Storozhenko, S., Straeten, D.V.D., (2013). Isolation and characterisation of an antifolate insensitive (afi1) mutant of Arabidopsis thaliana. Plant Biol. 15, 37–44.
Punkkinen, M., Mahfouz, M.M., Fujii, H., (2021). Chemical activation of Arabidopsis SnRK2.6 by pladienolide B. Plant Signal. Behav. 16, 1885165.
Rodríguez-Serrano, M., Pazmiño, D.M., Sparkes, I., Rochetti, A., Hawes, C., Romero-Puertas, M.C., Sandalio, L.M., (2014). 2,4-Dichlorophenoxyacetic acid promotes S-nitrosylation and oxidation of actin affecting cytoskeleton and peroxisomal dynamics. J. Exp. Bot. 65, 4783–4793.
Sheng, X., Wei, Q., Jiang, L., Li, X., Gao, Y., Wang, L., (2012). Different Degree in Proteasome Malfunction Has Various Effects on Root Growth Possibly through Preventing Cell Division and Promoting Autophagic Vacuolization. PLoS ONE 7, e45673.
Shi, H.-T., Li, R.-J., Cai, W., Liu, W., Wang, C.-L., Lu, Y.-T., (2012). Increasing Nitric Oxide Content in Arabidopsis thaliana by Expressing Rat Neuronal Nitric Oxide Synthase Resulted in Enhanced Stress Tolerance. Plant Cell Physiol. 53, 344–357.
Shu, S., Tang, Y., Zhou, X., Jahan, M.S., Sun, J., Wang, Y., Guo, S., (2020). Physiological mechanism of transglutaminase-mediated improvement in salt tolerance of cucumber seedlings. Plant Physiol. Biochem. 156, 333–344.
Simaei, M., Khavari-Nejad, R.A., Bernard, F., (2012). Exogenous Application of Salicylic Acid and Nitric Oxide on the Ionic Contents and Enzymatic Activities in NaCl-Stressed Soybean Plants. Am. J. Plant Sci. 2012, 1495–1503.
Soni, R., O’Reilly, T., Furet, P., Muller, L., Stephan, C., Zumstein-Mecker, S., Fretz, H., Fabbro, D., Chaudhuri, B., (2001). Selective In Vivo and In Vitro Effects of a Small Molecule Inhibitor of Cyclin-Dependent Kinase 4. J. Natl. Cancer Inst. 93, 436–446.
Tsugama, D., Liu, S., Fujino, K., Takano, T., (2018). Possible inhibition of Arabidopsis VIP1-mediated mechanosensory signaling by streptomycin. Plant Signal. Behav. 13, e1521236.
Wu, J., Song, Y., Zhang, Z.-S., Wang, J.-X., Zhang, X., Zang, J.-Y., Bai, M.-Y., Yu, L.-H., Xiang, C.-B., (2022). GAF domain is essential for nitrate-dependent AtNLP7 function. BMC Plant Biol. 22, 366.
Xia, T., Zhan, Y., Mu, Y., Zhang, J., Xu, W., (2022). MNSs-mediated N-glycan processing is essential for auxin homeostasis in Arabidopsis roots during alkaline response. iScience 25, 104298.
Xu, C.-R., Liu, C., Wang, Y.-L., Li, L.-C., Chen, W.-Q., Xu, Z.-H., Bai, S.-N., (2005). Histone acetylation affects expression of cellular patterning genes in the Arabidopsis root epidermis. Proc. Natl. Acad. Sci. 102, 14469–14474.
Yanagawa, Y., Hasezawa, S., Kumagai, F., Oka, M., Fujimuro, M., Naito, T., Makino, T., Yokosawa, H., Tanaka, K., Komamine, A., Hashimoto, J., Sato, T., Nakagawa, H., (2002). Cell-Cycle Dependent Dynamic Change of 26S Proteasome Distribution in Tobacco BY-2 Cells. Plant Cell Physiol. 43, 604–613.
Yao, N., Greenberg, J. T., (2005). Arabidopsis ACCELERATED CELL DEATH2 Modulates Programmed Cell Death. Plant Cell 18, 397-411.
Yi, D., Kamei, C.L.A., Cools, T., Vanderauwera, S., Takahashi, N., Okushima, Y., Eekhout, T., Yoshiyama, K.O., Larkin, J., Daele, H.V. den, Conklin, P., Britt, A., Umeda, M., Veylder, L.D., (2014). The Arabidopsis SIAMESE-RELATED Cyclin-Dependent Kinase Inhibitors SMR5 and SMR7 Regulate the DNA Damage Checkpoint in Response to Reactive Oxygen Species. Plant Cell 26, 296–309.
Zhan, N., Wang, C., Chen, L., Yang, H., Feng, J., Gong, X., Ren, B., Wu, R., Mu, J., Li, Y., Liu, Z., Zhou, Y., Peng, J., Wang, K., Huang, X., Xiao, S., Zuo, J., (2018). S-Nitrosylation Targets GSNO Reductase for Selective Autophagy during Hypoxia Responses in Plants. Mol. Cell 71, 142-154.e6.

## Sheet: Table S2
Tbale S2. Primers used in this study.
Primer Name	Sequence (5'-3')	Purpose	Reference
U1-70K-F	CCCAATAATGATCCAAATGC	RT-PCR	Golovkin and Reddy (1996)
U1-70K-R	CCATCAGCTTGCTTATATGC	RT-PCR	Golovkin and Reddy (1996)
APX3-F	ACTCACCCACATCTCCATCTTATTC	RT-PCR	Ling et al. (2017)
APX3-R	AGATCACTTTGAAACGGTCCCT	RT-PCR	Ling et al. (2017)
atSRp30-F	ATATACCATGGGTAGCCGATGGAATCGTAC	RT-PCR	Lopato et al. (1999)
atSRp30-R	ATATAGGATCCTATCTTGATCTTGATCTTG	RT-PCR	Lopato et al. (1999)
FPGS3-F	CGATGTCCGAGAGAGATTCC	RT-PCR	Petrillo et al. (2014)
FPGS3-R	CCCTAGAGAAGAAATACCAC	RT-PCR	Petrillo et al. (2014)
18S rRNA-F (qPCR)	AGTCATCAGCTCGCGTTGAC	RT-qPCR	Ohtani et al. (2015)
18S rRNA-R (qPCR)	TCAATCGGTAGGAGGGACG	RT-qPCR	Ohtani et al. (2015)
U1-qRT-PCR-F	ACTTACCTGGACGGGGTCWAC	RT-qPCR	Ohtani et al. (2015)
U1-qRT-PCR-R	TGGTAGGGRCYGCGCGAACGC	RT-qPCR	Ohtani et al. (2015)
U4-qRT-PCR-F	AAT GACRYAKCTAATGAGG	RT-qPCR	Ohtani et al. (2015)
U4-qRT-PCR-R	TCYMGAAATTCT CRRAGGC	RT-qPCR	Ohtani et al. (2015)
U6-qRT-PCR-F	TTHGKRGACAT CYGATAAAATTGG	RT-qPCR	Ohtani et al. (2015)
U6-qRT-PCR-R	TTCTCGAYTTTAWRCCTGT CAT CC	RT-qPCR	Ohtani et al. (2015)

## Sheet: Sheet4
Table S3. DMS-qPCR data for U1-70K
The DMS-qPCR data for non DMS-treated (-) and DMS-treated (+) seedling samples under mock- or streptomycin-treated condtions were analyzed by Student's t-test. The regions of amplification that were significantly different by Student's t-test are indicated in red. The sequence of the double-stranded region of 18S rRNA was amplified with specific primers as an internal standard.
	Primer No.	DMS treatmenta	Relative Expression level	s.d.	p value	Fold Change (+DMS/-DMS)			Primer No.	DMS treatmenta	Relative Expression level	s.d.	p value	Fold Change (+DMS/-DMS)
Mock treatment	#2	−	6.74e-08	5.05e-08	0.4841	1.9396		Streptomycin treatment	#2	−	1.08e-07	3.56e-08	0.2364	0.4724
		+	1.31e-07	1.18e-07						+	5.08e-08	4.68e-08
	#3	−	9.03e-06	3.09e-06	0.2539	0.5066			#3	−	2.42e-05	5.55e-06	0.023	0.1312
		+	4.58e-06	3.76e-06						+	3.17e-06	8.72e-07
	#4	−	1.45e-05	9.18e-06	0.1303	0.0867			#4	−	1.82e-05	7.06e-06	0.0576	0.0975
		+	1.26e-06	8.04e-07						+	1.77e-06	8.9e-07
	#5	−	1.56e-08	3.36e-09	0.0544	2.3852			#5	−	1.52e-08	7.78e-09	0.0355	3.378
		+	3.72e-08	8.47e-09						+	5.12e-08	9.26e-09
	#6	−	3.84e-06	1.57e-06	0.2365	0.5891			#6	−	1.3e-05	3.95e-06	0.0547	0.2536
		+	2.26e-06	4.62e-07						+	3.3e-06	1.11e-06
	#7	−	1.87e-05	4.04e-06	0.0542	0.4043			#7	−	4.1e-05	7.03e-06	0.019	0.2299
		+	7.57e-06	2.39e-06						+	9.42e-06	2.99e-06
	#8	−	0.000122	3.14e-05	0.0281	0.1184			#8	−	0.000222	9.15e-05	0.0651	0.1126
		+	1.44e-05	5.56e-06						+	2.5e-05	6.62e-06
	#9	−	4.9e-07	1.74e-07	0.0459	0.076			#9	−	8.22e-07	2.49e-07	0.0332	0.0623
		+	3.72e-08	8.47e-09						+	5.12e-08	9.26e-09
	#10	−	4.92e-06	1.24e-06	0.154	0.6497			#10	−	1.07e-05	3.11e-06	0.0794	0.4069
		+	3.2e-06	4.94e-07						+	4.35e-06	1.1e-06
	#11	−	2.75e-05	7.49e-06	0.032	0.1308			#11	−	5.68e-05	1.92e-05	0.027	0.0978
		+	3.6e-06	1.24e-06						+	5.56e-06	1.63E-06 4.6105
	#12	−	2.03e-05	7.03e-06	0.0466	0.1			#12	−	4.75e-05	1.24e-05	0.044	0.0952
		+	2.03e-06	8.37e-07						+	4.53e-06	1.46e-06
	#13	−	4.08e-05	1.7e-05	0.0589	0.0495			#13	−	6.52e-05	1.45e-05	0.0176	0.0454
		+	2.02e-06	7e-07						+	2.96e-06	1.07e-06
	#14	−	9.27e-08	3.56e-08	0.1763	0.5138			#14	−	1.53e-07	5.55e-08	0.086	0.3315
		+	4.76e-08	1.34e-08						+	5.08e-08	5.18e-09
	#15	−	5.79e-06	2.48e-06	0.0658	0.0776			#15	−	1.89e-06	8.78e-07	0.2964	0.5667
		+	4.5e-07	3.27e-07						+	1.07e-06	5.05e-07
	#16	−	2.18e-08	2.18e-09	0.3924	3.245			#16	−	6.93e-08	1.35e-07	0.7734	0.6291
		+	7.09e-08	7.85e-08						+	4.36e-08	6.53e-09
a +, DMS-treated; −, non DMS-treated
